# Supplementary material for: Unveiling pepper immunity’s robustness to temperature shifts: insights for empowering future crops
Source: Hortic Res. 2024 Aug 21;11(11):uhae239. doi: 10.1093/hr/uhae239 (PMC11540760; doi:10.1093/hr/uhae239)
Supplement: Web_Material_uhae239 [file web_material_uhae239.zip]

Archive with 8 entries (8 files):
- FigureS1_revised.pdf
- FigureS2_revised.pdf
- FigureS3_revised.pdf
- TableS1.xlsx
- TableS2.xlsx
- TableS3.xlsx
- TableS4.xlsx
- TableS5.xlsx
