# Supplementary material for: Unveiling pepper immunity’s robustness to temperature shifts: insights for empowering future crops
Source: Hortic Res. 2024 Aug 21;11(11):uhae239. doi: 10.1093/hr/uhae239 (PMC11540760; doi:10.1093/hr/uhae239)
Supplement: Web_Material_uhae239 [file web_material_uhae239.zip › TableS1.xlsx]

## Sheet: Table_S1
Source of variation	Degree of freedom	Sum of squares	Mean square	Fa	P-value	PVE (%)b
(a) Phytophthora capsici
Accession	162	358798	2214	22.6	1.9e-280	44.6
Environment	1	135248	135248	1380.4	3.1e-206	16.8
Assay	1	1734	1734	17.7	2.8e-05	0.2
Accession x Environment	162	75390	465	4.7	6.5e-58	9.4
Accession x Assay	162	58389	360	3.7	5.0e-39	7.3
Environment x Assay	1	14227	14227	145.2	9.0e-32	1.8
Accession x Environment x Assay	162	34185	211	2.2	2.9e-13	4.2
Residuals	1294	126779	97			15.8
(b) potato virus Y
Accession	142	204.4	1.4	15.2	3.9e-225	21.9
Environment	1	346.1	346.1	3641.9	0.0	37.0
Assay	1	3.6	3.6	38.4	7.2e-10	0.4
Accession x Environment	142	140.0	1.0	10.4	1.8e-154	15.0
Accession x Assay	142	25.5	0.2	1.9	5.9e-09	2.7
Environment x Assay	1	1.7	1.7	17.6	2.8e-05	0.2
Accession x Environment x Assay	142	28.6	0.2	2.1	3.2e-12	3.1
Residuals	1956	185.9	0.1			19.9
Table S1 – ANOVA results for the susceptibility mean Sijk to Phytophthora capsici (a) and to potato virus Y (PVY) (b) of a core collection of pepper accessions in two temperature environments for two assays.
a Fisher statistics
b Phenotypic Variance Explained calculated as the ratio between the sum of squares of the factor and the total sum of squares of the model
