# Supplementary material for: Unveiling pepper immunity’s robustness to temperature shifts: insights for empowering future crops
Source: Hortic Res. 2024 Aug 21;11(11):uhae239. doi: 10.1093/hr/uhae239 (PMC11540760; doi:10.1093/hr/uhae239)
Supplement: Web_Material_uhae239 [file web_material_uhae239.zip › TableS2.xlsx]

## Sheet: Table_S2
A.
Source of variation	Degree of freedom	Sum of squares	Mean square	Fa	P-value	PVE (%)b
(a) Phytophthora capsici
Accession	162	12.1	0.1	3.7	1.6e-38	17.8
Environment	1	0.8	0.8	37.1	1.5e-09	1.1
Assay	1	0.7	0.7	32.1	1.8e-08	0.9
Accession x Environment	162	9.9	0.1	3.0	5.6e-27	14.6
Accession x Assay	162	9.1	0.1	2.7	1.3e-22	13.3
Environment x Assay	1	0.0	0.0	1.6	2.1e-01	0.0
Accession x Environment x Assay	162	9.1	0.1	2.8	6.9e-23	13.4
Residuals	1294	26.6	0.0			38.9
(b) potato virus Y
Accession	142	4.0	0.0	3.6	5.9e-36	14.6
Environment	1	0.0	0.0	1.3	2.6e-01	0.0
Assay	1	0.0	0.0	0.5	4.8e-01	0.0
Accession x Environment	142	2.8	0.0	2.5	1.2e-18	10.4
Accession x Assay	142	2.7	0.0	2.4	2.9e-16	9.8
Environment x Assay	1	0.1	0.1	7.0	8.4e-03	0.2
Accession x Environment x Assay	142	2.3	0.0	2.1	1.3e-11	8.5
Residuals	1956	15.3	0.0			56.4
B.
Source of variation	Degree of freedom	Sum of squares	Mean square	Fa	P-value	PVE (%)b
(c) Phytophthora capsici - Assay 1
Accession	162	12.1	0.1	3.2	1.3e-24	32.0
Environment	1	0.2	0.2	9.5	2.2e-03	0.6
Accession x Environment	162	10.7	0.1	2.8	1.2e-19	28.3
Residuals	625	14.8	0.0			39.1
(d) Phytophthora capsici - Assay 2
Accession	162	9.2	0.1	3.2	2.9e-26	30.9
Environment	1	0.5	0.5	30.8	4.1e-08	1.8
Accession x Environment	162	8.4	0.1	2.9	4.0e-22	28.0
Residuals	669	11.8	0.0			39.3
(e) potato virus Y - Assay 1
Accession	142	3.1	0.0	3.1	1.1e-24	24.0
Environment	1	0.1	0.0	7.0	8.4e-03	0.4
Accession x Environment	142	2.4	0.0	2.4	1.2e-14	18.6
Residuals	1036	7.4	0.0			57.0
(f) potato virus Y - Assay 2
Accession	142	3.6	0.0	2.9	4.6e-22	25.3
Environment	1	0.0	0.0	1.0	3.1e-01	0.1
Accession x Environment	142	2.6	0.0	2.2	1.2e-11	18.7
Residuals	920	7.9	0.0			55.9
Table S2 – ANOVA results for the susceptibility variation Vijk to Phytophthora capsici (a, c, d) and to potato virus Y (PVY) (b, e, f) of a core collection of pepper accessions in two temperature environments for two assays analysed simultaneously (A) or independently (B).
a Fisher statistics
b Phenotypic Variance Explained calculated as the ratio between the sum of squares of the factor and the total sum of squares of the model
Note: The ANOVA performed on the merged data from the two assays (A) showed a significant and strong effect of accession and accession × environment interaction on Vijk (a, b). The effect of environment was significant but weak for P. capsici (a) and not significant for PVY (b). The assay factor affected Vijk only marginally compared with the other sources of variation but it interacted significa…
