# Supplementary material for: Unveiling pepper immunity’s robustness to temperature shifts: insights for empowering future crops
Source: Hortic Res. 2024 Aug 21;11(11):uhae239. doi: 10.1093/hr/uhae239 (PMC11540760; doi:10.1093/hr/uhae239)
Supplement: Web_Material_uhae239 [file web_material_uhae239.zip › TableS3.xlsx]

## Sheet: Table_S3
(a) P. capsici
	ΔSi	|ΔSi|	PPSi	ODRSi	TISISi	ΔVi	|ΔVi|	PPVi	TISIVi
ΔSi	1.00	-0.99 ***	0.77 ***	-0.13	-0.76 ***	-0.10	0.14	-0.03	0.00
|ΔSi|		1.00	-0.75 ***	0.17 *	0.74 ***	0.11	-0.15	0.04	-0.01
PPSi			1.00	-0.27 ***	-0.99 ***	0.02	-0.05	0.06	-0.07
ODRSi				1.00	0.26 ***	0.13	0.06	0.08	-0.05
TISISi					1.00	-0.03	0.06	-0.06	0.07
ΔVi						1.00	-0.43 ***	0.78 ***	-0.78 ***
|ΔVi|							1.00	-0.57 ***	0.56 ***
PPVi								1.00	-0.99 ***
TISIVi									1.00
(b) PVY
	ΔSi	|ΔSi|	PPSi	ODRSi	TISISi	ΔVi	|ΔVi|	PPVi	TISIVi
ΔSi	1.00	0.91 ***	0.82 ***	-0.38 ***	0.80 ***	-0.23 *	0.02	-0.26 **	0.24 **
|ΔSi|		1.00	0.67 ***	-0.03	0.66 ***	-0.24 **	0.03	-0.27 **	0.25 **
PPSi			1.00	-0.37 ***	0.98 ***	0.02	0.08	-0.04	0.03
ODRSi				1.00	-0.35 ***	0.10	0.12	0.09	-0.08
TISISi					1.00	0.00	0.09	-0.06	0.06
ΔVi						1.00	0.01	0.87 ***	-0.88 ***
|ΔVi|							1.00	-0.30 ***	0.30 ***
PPVi								1.00	-0.96 ***
TISIVi									1.00
Table S3 – Pearson's correlations between estimators of the robustness of the mean and estimators of the robustness of the variation for Phytophthora capsici (a) and for potato virus Y (PVY) (b). p-value: *** = 0-0.001, ** = 0.001-0.01, * = 0.01-0.05
