# Supplementary material for: Unveiling pepper immunity’s robustness to temperature shifts: insights for empowering future crops
Source: Hortic Res. 2024 Aug 21;11(11):uhae239. doi: 10.1093/hr/uhae239 (PMC11540760; doi:10.1093/hr/uhae239)
Supplement: Web_Material_uhae239 [file web_material_uhae239.zip › TableS4.xlsx]

## Sheet: Table_S4
(a) P. capsici
		Spearman's r		Pearson's r
Susceptibility estimate	Robustness estimate	Correlation	p-value	Correlation	p-value
Si.E1	|Δsi|	0.58	<0.001	0.56	<0.001
Si.E2	|Δsi|	0.92	<0.001	0.92	<0.001
(b) PVY
		Spearman's r		Pearson's r
Susceptibility estimate	Robustness estimate	Correlation	p-value	Correlation	p-value
Si.E1	|Δsi|	0.87	0.037	0.88	0.004
Si.E2	|Δsi|	-0.16	0.002	-0.14	0.100
Table S4 – Correlation between susceptibility mean (Si.E1 or Si.E2) and estimator for robustness of the mean |DSi| for Phytophthora capsici (a) and for potato virus Y (b). There was a risk of spurious correlation due to the dependence between estimates of robustness and susceptibility (|ΔSi| = |Si.E1 - Si.E2|). Therefore, as suggested by Jackson and Somers [47], we compared susceptibility mean an…
