# Supplementary material for: Unveiling pepper immunity’s robustness to temperature shifts: insights for empowering future crops
Source: Hortic Res. 2024 Aug 21;11(11):uhae239. doi: 10.1093/hr/uhae239 (PMC11540760; doi:10.1093/hr/uhae239)
Supplement: Web_Material_uhae239 [file web_material_uhae239.zip › TableS5.xlsx]

## Sheet: Table_S5
(a) Susceptibility mean
Pearson's r		PVY
		Si.E1	Si.E2
P. capsici	Si.E1	0,23*	0,06
	Si.E2	0,17	-0,07
(b) Susceptibility mean
		PVY
		Low Si..	High Si..
P. capsici	Low Si..	27	19
	High Si..	19	27
	P-value	0.144
(c) Robustness of the mean
Pearson's r		PVY
		∆Si	|∆Si|	PPSi	ODRSi	TISISi
P. capsici	∆Si	-0,19*	-0,11	-0,15	0,21	-0,15
	|∆Si|	0,20*	0,12	0,17	-0,22*	0,17
	PPSi	-0,11	-0,03	-0,20*	0,14	-0,19
	ODRSi	-0,05	-0,02	-0,01	-0,03	-0,04
	TISISi	0,12	0,04	0,21*	-0,14	0,19
(d) Robustness of the mean
		PVY
		Low |Δsi|	High |Δsi|
P. capsici	Low |Δsi|	24	22
	High |Δsi|	22	24
	P-value	0.835
(e) Susceptibility variation
Pearson's r		PVY
		Vi.E1	Vi.E2
P. capsici	Vi.E1	0,03	-0,06
	Vi.E2	0,19*	0,00
(f) Susceptibility variation
		PVY
		Low Vi..	High Vi..
P. capsici	Low Vi..	27	19
	High Vi..	19	27
	P-value	0.144
(g) Robustness of the variation
Pearson's r		PVY
		∆Vi	|∆Vi|	PPVi	TISIVi
P. capsici	∆Vi	-0,06	-0,06	0,03	0,04
	|∆Vi|	0,12	-0,04	0,03	-0,09
	PPVi	0,00	0,12	0,01	0,02
	TISIVi	0,00	-0,12	-0,01	-0,03
Table S5 – Comparison of immunity and robustness between Phytophthora capsici and potato virus Y (PVY). (a) Pearson’s correlations between susceptibility mean to the two pathogens in environments E1 and E2. (c) Pearson’s correlations between robustness of the mean estimators to the two pathogens. (e) Pearson’s correlations between susceptibility variation to the two pathogens in environments E1 a…
